# Supplementary material for: Impact of Postoperative Weight-Bearing Protocols on Prognosis in Geriatric Hip Fracture Patients: A Systematic Review and Meta-Analysis
Source: J Clin Med. 2026 May 19;15(10):3912. doi: 10.3390/jcm15103912 (PMC13207775; doi:10.3390/jcm15103912)
Supplement: Supplementary file 1 [file jcm-15-03912-s001.zip]

Archive with 7 entries (7 files):
- Figure S1.tiff
- Figure S2.tiff
- Figure S3.tif
- Figure S4.tif
- Figure S5.tif
- Figure S6.tif
- Sumplement.pdf
